# Supplementary material for: The CHD Protein, Kismet, is Important for the Recycling of Synaptic Vesicles during Endocytosis
Source: Sci Rep. 2019 Dec 18;9:19368. doi: 10.1038/s41598-019-55900-6 (PMC6920434; doi:10.1038/s41598-019-55900-6)
Supplement: Supplementary file 2 — Supplementary Information2 [file 41598_2019_55900_MOESM2_ESM.xlsx]

## Sheet: Sheet1
Figure 1: Kismet positively influences endocytosis.
Quantification of Satellite Boutons
Genotype	Mean Sat Boutons	n	p-value
w1118	3.179 ± 0.3744	19
kisk13416	6.568 ± 0.5001	17	<0.0001
kisLM27/kisk13416	5.325 ± 0.4992	20	0.001
Quantification of FM1-43FX Fluorescence
Genotype	Mean FM1-43FX Signal	n	p-value
w1118	97.93 ± 8.008 a.u.	9
dap160EP2543	60.15 ± 6.077 a.u.	9	0.0017
kisk13416	72.23 ± 7.944 a.u.	10	0.0363
kisLM27/kisk13416	77.11 ± 5.065 a.u.	13	0.0315
Quantification of High Frequency Stimulation Data (analyzed by a two-way repeated measures ANOVA)
Source of Variation	% of total variation	P value
Interaction	1.5	0.4526
Time	41.22	P<0.0001
individual	10.17	0.0021
Subjects (matching)	22.3941	P<0.0001
Source of Variation	P value summary	Significant?
Interaction	ns	No
Time	***	Yes
subject	**	Yes
Subjects (matching)	***	Yes
Source of Variation	Df	Sum-of-squares	Mean square	F
Interaction	44	0.913	0.02075	1.012
Time	22	25.16	1.144	55.77
subject	2	6.209	3.105	7.494
Subjects (matching)	33	13.67	0.4142	20.2
Residual	726	14.89	0.02051
w1118 vs kisk13416
	w1118	kisk13416	Difference	95% CI of diff.			Difference	t	P value	Summary
0	1	1	0	-0.2547 to 0.2547		0	0	0	P > 0.05	ns
5	0.7258	0.5742	-0.1516	-0.4063 to 0.1030		5	-0.1516	1.953	P > 0.05	ns
10	0.6949	0.6214	-0.07345	-0.3281 to 0.1812		10	-0.07345	0.946	P > 0.05	ns
15	0.6932	0.6097	-0.08344	-0.3381 to 0.1712		15	-0.08344	1.075	P > 0.05	ns
20	0.675	0.5849	-0.09009	-0.3447 to 0.1646		20	-0.09009	1.16	P > 0.05	ns
25	0.686	0.6126	-0.07337	-0.3280 to 0.1813		25	-0.07337	0.9449	P > 0.05	ns
30	0.6766	0.5805	-0.0961	-0.3508 to 0.1586		30	-0.0961	1.238	P > 0.05	ns
35	0.7125	0.6002	-0.1123	-0.3670 to 0.1423		35	-0.1123	1.447	P > 0.05	ns
40	0.6942	0.5665	-0.1278	-0.3824 to 0.1269		40	-0.1278	1.645	P > 0.05	ns
45	0.6277	0.6193	-0.008382	-0.2630 to 0.2463		45	-0.008382	0.1079	P > 0.05	ns
50	0.6811	0.635	-0.04606	-0.3007 to 0.2086		50	-0.04606	0.5931	P > 0.05	ns
55	0.6807	0.576	-0.1046	-0.3593 to 0.1501		55	-0.1046	1.347	P > 0.05	ns
60	0.696	0.5281	-0.1678	-0.4225 to 0.08681		60	-0.1678	2.162	P > 0.05	ns
65	0.9175	0.9186	0.001167	-0.2535 to 0.2558		65	0.001167	0.01503	P > 0.05	ns
70	1.003	0.9427	-0.06042	-0.3151 to 0.1942		70	-0.06042	0.778	P > 0.05	ns
75	1.05	0.9073	-0.1424	-0.3971 to 0.1122		75	-0.1424	1.834	P > 0.05	ns
80	1.119	0.9781	-0.1408	-0.3955 to 0.1138		80	-0.1408	1.814	P > 0.05	ns
85	1.029	0.9616	-0.0674	-0.3221 to 0.1873		85	-0.0674	0.868	P > 0.05	ns
90	1.116	0.9657	-0.15	-0.4047 to 0.1046		90	-0.15	1.932	P > 0.05	ns
95	1.103	0.9053	-0.1977	-0.4524 to 0.05697		95	-0.1977	2.546	P > 0.05	ns
100	1.079	0.9453	-0.1342	-0.3888 to 0.1205		100	-0.1342	1.728	P > 0.05	ns
105	1.071	0.9368	-0.1344	-0.3891 to 0.1202		105	-0.1344	1.731	P > 0.05	ns
110	1.05	0.9317	-0.1182	-0.3728 to 0.1365		110	-0.1182	1.522	P > 0.05	ns
w1118 vs kisLM27/kisk13416
	w1118	kisLM27/kisk13416	Difference	95% CI of diff.			Difference	t	P value	Summary
0	1	1	0	-0.2655 to 0.2655		0	0	0	P > 0.05	ns
5	0.7258	0.569	-0.1568	-0.4224 to 0.1087		5	-0.1568	1.937	P > 0.05	ns
10	0.6949	0.5494	-0.1455	-0.4110 to 0.1200		10	-0.1455	1.797	P > 0.05	ns
15	0.6932	0.5168	-0.1763	-0.4419 to 0.08921		15	-0.1763	2.178	P > 0.05	ns
20	0.675	0.5018	-0.1733	-0.4388 to 0.09227		20	-0.1733	2.14	P > 0.05	ns
25	0.686	0.4964	-0.1896	-0.4551 to 0.07594		25	-0.1896	2.342	P > 0.05	ns
30	0.6766	0.5046	-0.172	-0.4375 to 0.09356		30	-0.172	2.124	P > 0.05	ns
35	0.7125	0.4639	-0.2486	-0.5141 to 0.01695		35	-0.2486	3.07	P > 0.05	ns
40	0.6942	0.4901	-0.2041	-0.4697 to 0.06141		40	-0.2041	2.521	P > 0.05	ns
45	0.6277	0.4774	-0.1503	-0.4159 to 0.1152		45	-0.1503	1.857	P > 0.05	ns
50	0.6811	0.4343	-0.2468	-0.5123 to 0.01879		50	-0.2468	3.048	P > 0.05	ns
55	0.6807	0.4373	-0.2434	-0.5089 to 0.02214		55	-0.2434	3.006	P > 0.05	ns
60	0.696	0.4494	-0.2465	-0.5121 to 0.01901		60	-0.2465	3.045	P > 0.05	ns
65	0.9175	0.6914	-0.2261	-0.4916 to 0.03948		65	-0.2261	2.792	P > 0.05	ns
70	1.003	0.7579	-0.2452	-0.5107 to 0.02038		70	-0.2452	3.028	P > 0.05	ns
75	1.05	0.801	-0.2488	-0.5143 to 0.01675		75	-0.2488	3.073	P > 0.05	ns
80	1.119	0.8309	-0.2881	-0.5536 to -0.02253		80	-0.2881	3.558	P<0.01	**
85	1.029	0.8243	-0.2046	-0.4702 to 0.06089		85	-0.2046	2.528	P > 0.05	ns
90	1.116	0.8181	-0.2976	-0.5631 to -0.03204		90	-0.2976	3.675	P<0.01	**
95	1.103	0.8338	-0.2691	-0.5347 to -0.003600		95	-0.2691	3.324	P < 0.05	*
100	1.079	0.7821	-0.2974	-0.5629 to -0.03182		100	-0.2974	3.673	P<0.01	**
105	1.071	0.7884	-0.2828	-0.5483 to -0.01726		105	-0.2828	3.493	P < 0.05	*
110	1.05	0.7759	-0.2739	-0.5394 to -0.008341		110	-0.2739	3.383	P < 0.05	*
Suppl Figure 1: Kismet does not affect paired pulse ratios.
Source of Variation	% of total variation	P value
Interaction	1.35	0.8235
Time	20.9	P<0.0001
Genotype	0.03	0.9768
Subjects (matching)	24.1557	0.1153
Source of Variation	P value summary	Significant?
Interaction	ns	No
Time	***	Yes
Genotype	ns	No
Subjects (matching)	ns	No
Source of Variation	Df	Sum-of-squares	Mean square	F
Interaction	6	0.1414	0.02356	0.4781
Time	3	2.187	0.729	14.79
Genotype	2	0.003119	0.001559	0.02344
Subjects (matching)	38	2.528	0.06652	1.35
Residual	114	5.619	0.04929
w1118 vs kisk13416
Genotype	w1118	kisk13416	Difference	95% CI of diff.
10	0.8283	0.8712	0.04283	-0.1957 to 0.2814
20	0.8861	0.8693	-0.01676	-0.2553 to 0.2218
50	0.8699	0.9097	0.03984	-0.1987 to 0.2784
100	1.153	1.071	-0.08198	-0.3205 to 0.1566
Genotype	Difference	t	P value	Summary
10	0.04283	0.4978	P > 0.05	ns
20	-0.01676	0.1948	P > 0.05	ns
50	0.03984	0.4631	P > 0.05	ns
100	-0.08198	0.9529	P > 0.05	ns
w1118 vs kisLM27/kisk13416
Genotype	w1118	kisLM27/kisk13416	Difference	95% CI of diff.
10	0.8283	0.84	0.01166	-0.2370 to 0.2603
20	0.8861	0.8012	-0.08488	-0.3335 to 0.1637
50	0.8699	0.8934	0.02349	-0.2251 to 0.2721
100	1.153	1.16	0.00663	-0.2420 to 0.2553
Genotype	Difference	t	P value	Summary
10	0.01166	0.1301	P > 0.05	ns
20	-0.08488	0.9467	P > 0.05	ns
50	0.02349	0.2619	P > 0.05	ns
100	0.00663	0.07394	P > 0.05	ns
Figure 2: Kismet affects the recyling pool of vesicles.
Quantification of vGLUT levels
rest					stim
Genotype	Mean VGLUT Fluor Intensity	n	p-value		Genotype	Mean VGLUT Fluor Intensity	n	p-value
w1118	27.37 ± 1.712 a.u.	13			w1118	24.70 ± 2.608 a.u.	12
kisk13416	33.22 ± 2.227 a.u.	13	0.048		kisk13416	24.54 ± 2.857	11	0.9664
kisLM27/kisk13416	38.35 ± 5.095	12	0.068		kisLM27/kisk13416	18.42 ± 3.016 a.u.	11	0.1284
Data were transformed such that the mean rest values for each genotype were set to 1 and the stimulated values were compared to those.
Rest vs stim	VGLUT Fluor rest	VGLUT Fluor stim	p-value
w1118	1.000 ± 0.063, n=13	0.9025 ± 0.010, n=12	0.3939
kisk13416	1.000 ± 0.067, n=13	0.7386 ± 0.086, n=12	0.0239
kisLM27/kisk13416	0.9999 ± 0.133, n=12	0.4803 ± 0.0786, n=11	0.0035
Quantification of Rab11 Fluorescence
Genotype	Mean FM1-43FX Signal	n	p-value
w1118	0.9999 ± 0.043 a.u.	13
kisk13416	0.8413 ± 0.067 a.u.	13	0.0119
kisLM27/kisk13416	0.8703 ± 0.058 a.u.	13	0.0395
Suppl Figure 2: Kismet does not affect release of the reserve pool of vesicles.
Quantification of FM1-43FX Fluorescence
Genotype	Mean FM1-43FX Signal	n	p-value
w1118	0.9999 ± 0.0306 a.u.	12
kisk13416	0.9362 ± 0.0617 a.u.	12	0.3647
kisLM27/kisk13416	0.9380 ± 0.0384 a.u.	14	0.2297
Figure 3: Kismet influences mRNA and protein levels of endocytic components.
Quantification of Dap160 protein levels					qRT-PCR Data of ∆∆C(t)s for kis mutants normalized to w1118 controls
Genotype	Mean Dap160 Fluor Intensity	n	p-value			dap160 kisk13416	dap160 kisLM27/kisk13416	dynamin/shi kisk13416	dynamin/shi kisLM27/kisk13416	endoB kisk13416	endoB kisLM27/kisk13416
w1118	1.000 ± 0.05111 a.u.	12			Number of values	15	15	12	12	12	12
kisk13416	0.8289 ± 0.05970 a.u.	13	0.0291
kisLM27/kisk13416	0.8480 ± 0.03655 a.u.	14	0.0443		Minimum	0.7114	0.5172	0.2067	0.2301	0.3081	0.2708
					25% Percentile	0.7757	0.6923	0.38	0.4563	0.4514	0.3638
Quantification of Dyn/shi protein levels					Median	0.8614	0.831	0.8808	0.7182	0.6625	0.5848
Genotype	Mean Dyn Fluor Intensity	n	p-value		75% Percentile	1.077	1.045	1.017	0.9979	0.8167	0.8953
w1118	0.9999 ± 0.07637 a.u.	14			Maximum	1.409	1.265	1.388	1.179	0.8769	1.187
kisk13416	1.280 ± 0.1982 a.u.	14	0.0491
kisLM27/kisk13416	1.916 ± 0.1955 a.u.	14	0.0943		Mean	0.9014	0.8159	0.7638	0.7225	0.6317	0.6326
					Std. Deviation	0.2388	0.215	0.3797	0.2998	0.1967	0.299
Quantification of EndoA protein levels					Std. Error of Mean	0.0563	0.05551	0.1096	0.08653	0.05677	0.08633
Genotype	Mean EndoA Fluor Intensity	n	p-value
w1118	1.000 ± 0.04763 a.u.	12			Lower 95% CI of mean	0.7995	0.6989	0.5226	0.5321	0.5068	0.4426
kisk13416	1.237 ± 0.1027 a.u.	12	0.0481		Upper 95% CI of mean	1.058	0.9936	1.005	0.913	0.7567	0.8226
kisLM27/kisk13416	1.183 ± 0.06496 a.u.	12	0.0331
Quantification of EndoB protein levels
Genotype	Mean EndoB Fluor Intensity	n	p-value
w1118	1.000 ± 0.05126 a.u.	12
kisk13416	0.8120 ± 0.05059 a.u.	14	0.0157
kisLM27/kisk13416	0.8019 ± 0.06716 a.u.	14	0.0314
Suppl Figure 3: Kismet does not affect Eps15 or Nwk protein levels.
Quantification of Eps15 protein levels
Genotype	Mean Eps15 Fluor Intensity	n	p-value
w1118	1.000 ± 0.04277 a.u.	14
kisk13416	1.106 ± 0.04905 a.u.	13	0.1142
kisLM27/kisk13416	1.029 ± 0.07816 a.u.	13	0.7444
Quantification of Nwk protein levels
Genotype	Mean Nwk Fluor Intensity	n	p-value
w1118	0.9999 ± 0.05255 a.u.	13
kisk13416	0.9853 ± 0.05139 a.u.	12	0.8445
kisLM27/kisk13416	0.8946 ± 0.06190 a.u.	15	0.2135
Figure 4. Kismet regulates the localization of Dynamin.
Quantification of Distance between Dyn and Brp (rest)					Quantification of Distance between Dyn and Brp (stim)
Genotype	Distance	n	p-value		Genotype	Distance	n	p-value
w1118	0.4675 ± 0.05978 µm	17			w1118	0.8477 ± 0.07595 µm	15	0.0004
dap160EP2563	0.4875 ± 0.08344 µm	13			dap160EP2563	0.6904 ± 0.1153 µm	14	0.1719
kisk13416	0.6231 ± 0.06948 µm	15			kisk13416	0.6115 ± 0.06601 µm	13	0.9056
kisLM27/kisk13416	0.7350 ± 0.08337 µm	14	0.0123		kisLM27/kisk13416	0.4855 ± 0.09403 µm	13	0.0575
Supplemental Figure 4. Kis does not alter the localization of Brp relative to Synapsin (Syn) or Synaptotagmin I (SytI).
Quantification of Distance between Syn and Brp					Quantification of Distance between SytI and Brp
Genotype	Distance	n	p-value		Genotype	Distance	n	p-value
w1118	0.8506 ± .1328 µm	10			w1118	0.7656 ± 0.06977 µm	10	0.0004
kisk13416	0.8180 ± 0.08481 µm	10	0.8382		kisk13416	0.6898 ± 0.1018 µm	12	0.9056
kisLM27/kisk13416	0.7550 ± 0.1358 µm	9	0.6218		kisLM27/kisk13416	0.8604 ± 0.08431 µm	12	0.0575
Quantification of Pearson's Correlation Coefficient between Syn and Brp					Quantification of Pearson's Correlation Coefficient between SytI and Brp
Genotype	Pearson's r	n	p-value		Genotype	Pearson's r	n	p-value
w1118	0.5470 ± 0.08717	10			w1118	0.5020 ± 0.05095	10
kisk13416	0.4700 ± 0.09345	10	0.0729		kisk13416	0.4658 ± 0.08436	12	0.5622
kisLM27/kisk13416	0.4967 ± 0.04822	9	0.1441		kisLM27/kisk13416	0.5100 ± 0.06382	12	0.4807
Figure 5. The histone deacetylase inhibitors, SAHA and SBHA, suppress the deficit in endocytosis observed in kismet mutants.
Quantification of FM1-43FX Fluorescence (DMSO)					Quantification of FM1-43FX Fluorescence (SBHA)					Quantification of FM1-43FX Fluorescence (SAHA)
Genotype	Mean FM1-43FX Signal	n	p-value		Genotype	Mean FM1-43FX Signal	n	p-value		Genotype	Mean FM1-43FX Signal	n	p-value
w1118	61.16 ± 3.245 a.u.	16			w1118	50.99 ± 1.871 a.u.	13			w1118	58.58 ± 3.351 a.u.	13
kisk13416	53.08 ± 4.199 a.u.	13	0.1333		kisk13416	52.06 ± 3.529 a.u.	14	0.7951		kisk13416	56.00 ± 3.721 a.u.	14	0.6131
kisLM27/kisk13416	45.99 ± 2.264 a.u.	15	0.0007		kisLM27/kisk13416	56.61 ± 5.118 a.u.	14	0.3268		kisLM27/kisk13416	57.73 ± 4.202 a.u.	12	0.8747
